# Supplementary material for: Production of Nano Hydroxyapatite and Mg-Whitlockite from Biowaste-Derived products via Continuous Flow Hydrothermal Synthesis: A Step towards Circular Economy
Source: Materials (Basel). 2023 Mar 7;16(6):2138. doi: 10.3390/ma16062138 (PMC10058175; doi:10.3390/ma16062138)
Supplement: Supplementary file 1 [file materials-16-02138-s001.zip]

Archive with 1 entries (1 files):
- materials-2221736-supplementary.pdf
